# Supplementary material for: Sc-Modified C3N4 Nanotubes for High-Capacity Hydrogen Storage: A Theoretical Prediction
Source: Molecules. 2024 Apr 25;29(9):1966. doi: 10.3390/molecules29091966 (PMC11085168; doi:10.3390/molecules29091966)
Supplement: Supplementary file 1 [file molecules-29-01966-s001.zip]

Archive with 1 entries (1 files):
- molecules-2974011-supplementary.pdf
